# Supplementary material for: Development of Models to Predict Postoperative Complications for Hepatitis B Virus-Related Hepatocellular Carcinoma
Source: Front Oncol. 2021 Oct 5;11:717826. doi: 10.3389/fonc.2021.717826 (PMC8523990; doi:10.3389/fonc.2021.717826)
Supplement: Supplementary file 1 [file DataSheet_1.zip]

Archive with 8 entries (8 files):
- Figure S1.tif
- Figure S2.tif
- Table S1 Additional information of study population.docx
- Table S2 Early recurrence predictors selection.docx
- Table S3 Subgroup analysis.docx
- Table S4 Distribution of metastasis location.docx
- Table S5 Univariate GLM selection and GEE.docx
- Table S6 GEE working correlation matrix.docx
